# Supplementary material for: Metatranscriptomic Analysis of Oropharyngeal Samples Reveals Common Respiratory Viruses and a Potential Interspecies Transmitted Picobirnavirus in the Wayuu Population, La Guajira, Colombia
Source: Viruses. 2025 Oct 21;17(10):1397. doi: 10.3390/v17101397 (PMC12568090; doi:10.3390/v17101397)
Supplement: Supplementary file 1 [file viruses-17-01397-s001.zip]

Archive with 2 entries (2 files):
- Supplementary figure S1 and S2.pdf
- Supplementary Materials Table S1.xlsx
