# Supplementary material for: Metatranscriptomic Analysis of Oropharyngeal Samples Reveals Common Respiratory Viruses and a Potential Interspecies Transmitted Picobirnavirus in the Wayuu Population, La Guajira, Colombia
Source: Viruses. 2025 Oct 21;17(10):1397. doi: 10.3390/v17101397 (PMC12568090; doi:10.3390/v17101397)
Supplement: Supplementary file 1 [file viruses-17-01397-s001.zip › Supplementary Materials Table S1.xlsx]

## Sheet: Table S1
NCBI ACCESSION NUMBER	HOST	COUNTRY	GENOGROUP
KY120170.1	Bovine	Angola	1
KY120172.1	Bovine	Angola	1
KY120173.1	Bovine	Angola	1
KY120182.1	Monkey	Angola	1
KY120183.1	Monkey	Angola	1
KY120190.1	Monkey	Angola	1
KY120191.1	Monkey	Angola	1
KU892530.1	Homo sapiens	Belgium	1
KY214432.1	Porcine	Belgium	1
MG846409.1	Chicken	Brazil	1
MG846411.1	Chicken	Brazil	1
MG846412.1	Chicken	Brazil	1
KM285233.1	Homo sapiens	Cambodia	1
KM285234.1	Homo sapiens	Cambodia	1
MH933802.1	Homo sapiens	Cameroon	1
MH933809.1	Homo sapiens	Cameroon	1
MH933811.1	Homo sapiens	Cameroon	1
MH933812.1	Homo sapiens	Cameroon	1
MH933825.1	Homo sapiens	Cameroon	1
MH933833.1	Homo sapiens	Cameroon	1
KR827414.1	Homo sapiens	China	1
MN145873.1	Homo sapiens	China	1
MK378859.1	Porcine	China	1
MK378865.1	Porcine	China	1
OL875326.1	Homo sapiens	Colombia	1
OL875331.1	Homo sapiens	Colombia	1
OL875332.1	Homo sapiens	Colombia	1
OL875333.1	Homo sapiens	Colombia	1
OL875334.1	Homo sapiens	Colombia	1
OL875336.1	Homo sapiens	Colombia	1
OL875337.1	Homo sapiens	Colombia	1
OL875338.1	Homo sapiens	Colombia	1
OL875339.1	Homo sapiens	Colombia	1
OL875340.1	Homo sapiens	Colombia	1
OL875341.1	Homo sapiens	Colombia	1
OL875342.1	Homo sapiens	Colombia	1
OL875343.1	Homo sapiens	Colombia	1
OL875344.1	Homo sapiens	Colombia	1
OL875345.1	Homo sapiens	Colombia	1
OL875346.1	Homo sapiens	Colombia	1
OL875348.1	Homo sapiens	Colombia	1
OL875349.1	Homo sapiens	Colombia	1
OL875350.1	Homo sapiens	Colombia	1
MH327934.1	Chicken	Hungary	1
NC_040439.1	Chicken	Hungary	1
MG003339.1	Bovine	India	1
MG821233.1	Caprine	India	1
NC_029802.1	Porcine	Italia	1
LC110353.1	Mus musculus	Japan	1
MF071281.1	Cat	Saint Kitts and Nevis	1
NC_035206.1	Dog	Saint Kitts and Nevis	1
KM254164	Chicken	South Korea	1
AF246939.1	Homo sapiens	USA	1
KJ663816.1	Homo sapiens	USA	1
NC_007027.1	Homo sapiens	USA	1
OL875328.1	Homo sapiens	USA	1
OL875329.1	Homo sapiens	USA	1
JF755419.1	Mus musculus	USA	1
MF416391.1	Mus musculus	USA	1
KJ495690.1	Turkey	USA	1
MG846406.1	Chicken	Brazil	2
MG846410.1	Chicken	Brazil	2
MH933819.1	Homo sapiens	Cameroon	2
MH933824.1	Homo sapiens	Cameroon	2
KR827415.1	Homo sapiens	China	2
KR827416.1	Homo sapiens	China	2
KR827418.1	Homo sapiens	China	2
KP984805.1	Porcine	China	2
AF246940.1	Homo sapiens	USA	2
KU892528.1	Homo sapiens	Belgium	3
MH933841.1	Homo sapiens	Cameroon	3
MK064213.1	Bat	China	3
GQ915026.1	Homo sapiens	USA	3
SRR35697695	Homo sapiens	Colombia	1
